# Supplementary material for: Genome-Wide Characterization of DGATs and Their Expression Diversity Analysis in Response to Abiotic Stresses in Brassica napus
Source: Plants (Basel). 2022 Apr 25;11(9):1156. doi: 10.3390/plants11091156 (PMC9104862; doi:10.3390/plants11091156)
Supplement: Supplementary file 1 [file plants-11-01156-s001.zip]

Archive with 5 entries (5 files):
- Figure S1.tif
- Figure S2.tif
- Figure S3.tif
- Supplementary Figure legends.pdf
- Table S1-S12.xlsx
